# Supplementary material for: Occurrence and Ecological Risks of Neonicotinoids in Wheat, Corn and Rice Field Soils in China
Source: Molecules. 2025 Apr 17;30(8):1803. doi: 10.3390/molecules30081803 (PMC12029873; doi:10.3390/molecules30081803)
Supplement: Supplementary file 1 [file molecules-30-01803-s001.zip]

Archive with 1 entries (1 files):
- molecules-3560915-supplementary.pdf
